# Supplementary material for: Integration of multiomics features for blood-based early detection of colorectal cancer
Source: Mol Cancer. 2024 Aug 22;23:173. doi: 10.1186/s12943-024-01959-3 (PMC11340186; doi:10.1186/s12943-024-01959-3)
Supplement: Supplementary file 2 — Supplementary Material 2. [file 12943_2024_1959_MOESM2_ESM.xlsx]

## Sheet: Table S2
Table S2. Mutation target regions.
Gene	Chromosome	Start_position	End_position
ACVR2A	2	148683680	148683691
PIK3CA	3	178916873	178916879
PIK3CA	3	178921549	178921555
PIK3CA	3	178922296	178922306
PIK3CA	3	178927975	178927985
PIK3CA	3	178936080	178936098
PIK3CA	3	178952070	178952088
FBXW7	4	153245441	153245451
FBXW7	4	153247283	153247294
FBXW7	4	153247363	153247369
FBXW7	4	153249379	153249390
FBXW7	4	153251902	153251912
APC	5	112116498	112116602
APC	5	112128141	112128228
APC	5	112136974	112137082
APC	5	112151190	112151292
APC	5	112162803	112162946
APC	5	112164551	112164671
APC	5	112173465	112174373
APC	5	112174449	112174753
APC	5	112174870	112175084
APC	5	112175096	112176049
BRAF	7	140453134	140453139
BRAF	7	140453150	140453160
KRAS	12	25378558	25378564
KRAS	12	25380273	25380279
KRAS	12	25398278	25398287
TP53	17	7572926	7573017
TP53	17	7573918	7574042
TP53	17	7576844	7576935
TP53	17	7577010	7577164
TP53	17	7577490	7577617
TP53	17	7578168	7578298
TP53	17	7578362	7578563
TP53	17	7579303	7579599
TP53	17	7579691	7579730
TP53	17	7579830	7579913
TP53	17	7579934	7579946

## Sheet: Table S3
Table S3. Detected mutations in the training and validation cohort.
Cohort	Sample_type	Sample	Gene_Name	Chromosome	Start_position	End_position	Ref	Alt	Variant_Classification	Protein_Change	Tumor_depth	Tumor_mutant_frequency
Training	CRC	CRC0007	KRAS	12	25398284	25398284	C	T	missense_variant	p.Gly12Asp	1547	0.00323
Training	CRC	CRC0027	ACVR2A	2	148683686	148683686	A	-	frameshift_variant	p.Lys437ArgfsTer5	5100	0.00392
Training	CRC	CRC0047	TP53	17	7576851	7576851	A	C	splice_donor_variant	.	2011	0.00348
Training	CRC	CRC0047	APC	5	112174543	112174544	-	A	frameshift_variant	p.His1086ThrfsTer33	1112	0.0045
Training	CRC	CRC0049	TP53	17	7577548	7577548	C	T	missense_variant	p.Gly245Ser	7957	0.00666
Training	CRC	CRC0049	TP53	17	7578406	7578406	C	T	missense_variant	p.Arg175His	5383	0.0052
Training	CRC	CRC0049	PIK3CA	3	178936091	178936091	G	A	missense_variant	p.Glu545Lys	3153	0.01332
Training	CRC	CRC0049	APC	5	112175466	112175466	C	A	stop_gained	p.Ser1392Ter	4680	0.00705
Training	CRC	CRC0050	KRAS	12	25380276	25380276	T	C	missense_variant	p.Gln61Arg	2891	0.00173
Training	CRC	CRC0050	TP53	17	7578496	7578496	A	T	missense_variant	p.Leu145Gln	1887	0.00371
Training	CRC	CRC0050	PIK3CA	3	178952077	178952077	T	G	missense_variant	p.Asn1044Lys	2595	0.0027
Training	CRC	CRC0050	APC	5	112174119	112174119	C	A	stop_gained	p.Ser943Ter	1444	0.00277
Training	CRC	CRC0050	APC	5	112175639	112175639	C	T	stop_gained	p.Arg1450Ter	2723	0.00257
Training	CRC	CRC0063	TP53	17	7578237	7578237	C	-	frameshift_variant	p.Glu204AspfsTer43	1807	0.06364
Training	CRC	CRC0077	APC	5	112176042	112176043	-	A	frameshift_variant	p.Thr1585AsnfsTer6	341	0.01173
Training	CRC	CRC0079	KRAS	12	25398285	25398285	C	A	missense_variant	p.Gly12Cys	2311	0.02034
Training	CRC	CRC0079	TP53	17	7578290	7578290	C	T	splice_acceptor_variant	.	1943	0.01287
Training	CRC	CRC0079	APC	5	112175951	112175952	-	A	frameshift_variant	p.Thr1556AsnfsTer3	2144	0.00793
Training	CRC	CRC0081	TP53	17	7578239	7578239	C	A	stop_gained	p.Glu204Ter	1457	0.02608
Training	CRC	CRC0081	APC	5	112175235	112175235	C	A	stop_gained	p.Ser1315Ter	920	0.05109
Training	CRC	CRC0082	TP53	17	7577112	7577112	C	T	missense_variant	p.Ala276Thr	1940	0.01237
Training	CRC	CRC0090	TP53	17	7578406	7578406	C	T	missense_variant	p.Arg175His	2488	0.00201
Training	CRC	CRC0090	APC	5	112175437	112175438	-	A	frameshift_variant	p.Met1383AsnfsTer3	1144	0.0035
Training	CRC	CRC0091	KRAS	12	25398284	25398284	C	A	missense_variant	p.Gly12Val	2328	0.02663
Training	CRC	CRC0091	TP53	17	7578457	7578457	C	T	missense_variant	p.Arg158His	2956	0.02503
Training	CRC	CRC0091	APC	5	112174745	112174745	C	T	stop_gained	p.Gln1152Ter	428	0.01869
Training	CRC	CRC0091	APC	5	112175768	112175768	A	-	frameshift_variant	p.Thr1493ArgfsTer14	749	0.02804
Training	CRC	CRC0092	KRAS	12	25398284	25398284	C	T	missense_variant	p.Gly12Asp	2072	0.00579
Training	CRC	CRC0092	TP53	17	7577120	7577120	C	T	missense_variant	p.Arg273His	1365	0.00586
Training	CRC	CRC0092	APC	5	112175273	112175273	C	T	stop_gained	p.Gln1328Ter	1644	0.00243
Training	CRC	CRC0096	TP53	17	7579361	7579361	A	C	missense_variant	p.Phe109Cys	1659	0.00964
Training	CRC	CRC0100	KRAS	12	25398285	25398285	C	G	missense_variant	p.Gly12Arg	2047	0.00684
Training	CRC	CRC0103	KRAS	12	25380275	25380275	T	G	missense_variant	p.Gln61His	2806	0.04882
Training	CRC	CRC0111	APC	5	112175212	112175216	AAAAG	-	frameshift_variant	p.Glu1309AspfsTer4	2903	0.00207
Training	CRC	CRC0112	FBXW7	4	153247369	153247369	G	A	missense_variant	p.Ser478Phe	1340	0.00373
Training	CRC	CRC0117	ACVR2A	2	148683686	148683686	A	-	frameshift_variant	p.Lys437ArgfsTer5	1914	0.00522
Training	CRC	CRC0120	TP53	17	7578406	7578406	C	T	missense_variant	p.Arg175His	2499	0.002
Training	CRC	CRC0121	KRAS	12	25398284	25398284	C	T	missense_variant	p.Gly12Asp	1751	0.00228
Training	CRC	CRC0130	TP53	17	7578398	7578398	G	C	missense_variant	p.His178Asp	1469	0.00477
Training	CRC	CRC0133	TP53	17	7578403	7578403	C	A	missense_variant	p.Cys176Phe	1717	0.00408
Training	CRC	CRC0135	FBXW7	4	153247289	153247289	G	A	missense_variant	p.Arg505Cys	5700	0.00123
Training	CRC	CRC0135	BRAF	7	140453136	140453136	A	T	missense_variant	p.Val600Glu	3926	0.00102
Training	CRC	CRC0143	KRAS	12	25398284	25398284	C	A	missense_variant	p.Gly12Val	2447	0.00327
Training	CRC	CRC0143	TP53	17	7577574	7577574	T	C	missense_variant	p.Tyr236Cys	2322	0.00732
Training	CRC	CRC0143	APC	5	112151204	112151204	C	T	stop_gained	p.Arg283Ter	1713	0.00292
Training	CRC	CRC0144	KRAS	12	25398284	25398284	C	A	missense_variant	p.Gly12Val	4557	0.01207
Training	CRC	CRC0144	TP53	17	7578406	7578406	C	T	missense_variant	p.Arg175His	4563	0.01512
Training	CRC	CRC0144	APC	5	112128191	112128191	C	T	stop_gained	p.Arg232Ter	2554	0.01684
Training	CRC	CRC0150	APC	5	112175171	112175171	C	T	stop_gained	p.Gln1294Ter	1659	0.00422
Training	CRC	CRC0156	KRAS	12	25398284	25398284	C	A	missense_variant	p.Gly12Val	1977	0.00506
Training	CRC	CRC0156	TP53	17	7578457	7578457	C	G	missense_variant	p.Arg158Pro	2320	0.00302
Training	CRC	CRC0156	FBXW7	4	153249384	153249384	C	T	missense_variant	p.Arg465His	2300	0.00304
Training	CRC	CRC0156	APC	5	112173917	112173917	C	T	stop_gained	p.Arg876Ter	2233	0.00627
Training	CRC	CRC0168	KRAS	12	25378562	25378562	C	T	missense_variant	p.Ala146Thr	1944	0.00463
Training	CRC	CRC0168	TP53	17	7577121	7577121	G	A	missense_variant	p.Arg273Cys	1496	0.01136
Training	CRC	CRC0168	ACVR2A	2	148683686	148683686	A	-	frameshift_variant	p.Lys437ArgfsTer5	2613	0.01722
Training	CRC	CRC0168	PIK3CA	3	178952078	178952078	G	A	missense_variant	p.Asp1045Asn	2540	0.00551
Training	CRC	CRC0168	FBXW7	4	153247366	153247366	C	T	missense_variant	p.Arg479Gln	2722	0.00882
Training	CRC	CRC0168	APC	5	112164616	112164616	C	T	stop_gained	p.Arg564Ter	2264	0.00398
Training	CRC	CRC0168	APC	5	112175639	112175639	C	T	stop_gained	p.Arg1450Ter	2716	0.00847
Training	CRC	CRC0170	TP53	17	7573954	7573954	T	A	missense_variant	p.Glu358Val	3936	0.50102
Training	CRC	CRC0172	TP53	17	7579362	7579362	A	T	missense_variant	p.Phe109Ile	2744	0.01276
Training	CRC	CRC0172	BRAF	7	140453136	140453136	A	T	missense_variant	p.Val600Glu	2741	0.0073
Training	CRC	CRC0173	KRAS	12	25398284	25398284	C	T	missense_variant	p.Gly12Asp	3981	0.00477
Training	CRC	CRC0173	TP53	17	7578463	7578464	-	GG	frameshift_variant	p.Arg156ProfsTer15	3996	0.00576
Training	CRC	CRC0173	PIK3CA	3	178936082	178936082	G	A	missense_variant	p.Glu542Lys	1883	0.00637
Training	CRC	CRC0173	FBXW7	4	153247366	153247366	C	T	missense_variant	p.Arg479Gln	4668	0.00278
Training	CRC	CRC0173	APC	5	112175390	112175390	C	T	stop_gained	p.Gln1367Ter	1861	0.00806
Training	CRC	CRC0175	KRAS	12	25398281	25398281	C	T	missense_variant	p.Gly13Asp	3715	0.00377
Training	CRC	CRC0175	PIK3CA	3	178952085	178952085	A	G	missense_variant	p.His1047Arg	3796	0.00158
Training	CRC	CRC0176	APC	5	112175255	112175255	G	T	stop_gained	p.Glu1322Ter	1752	0.00856
Training	CRC	CRC0182	KRAS	12	25398281	25398281	C	T	missense_variant	p.Gly13Asp	3236	0.01174
Training	CRC	CRC0182	ACVR2A	2	148683686	148683686	A	-	frameshift_variant	p.Lys437ArgfsTer5	3295	0.01548
Training	CRC	CRC0182	PIK3CA	3	178927980	178927980	T	C	missense_variant	p.Cys420Arg	1593	0.0113
Training	CRC	CRC0183	FBXW7	4	153245449	153245449	T	A	missense_variant	p.Gln581Leu	2762	0.00145
Training	CRC	CRC0190	KRAS	12	25398281	25398281	C	T	missense_variant	p.Gly13Asp	3206	0.00624
Training	CRC	CRC0190	FBXW7	4	153247289	153247289	G	A	missense_variant	p.Arg505Cys	3284	0.00792
Training	CRC	CRC0190	APC	5	112175639	112175639	C	T	stop_gained	p.Arg1450Ter	3297	0.01122
Training	CRC	CRC0195	TP53	17	7577548	7577548	C	T	missense_variant	p.Gly245Ser	3953	0.00152
Training	CRC	CRC0197	ACVR2A	2	148683686	148683686	A	-	frameshift_variant	p.Lys437ArgfsTer5	2828	0.00283
Training	Healthy	S220010452579	TP53	17	7578503	7578503	C	T	missense_variant	p.Val143Met	2951	0.00779
Training	Healthy	S220011308962	TP53	17	7579705	7579705	C	T	missense_variant	p.Val31Ile	4475	0.5086
Training	Healthy	S220011398581	TP53	17	7577120	7577120	C	T	missense_variant	p.Arg273His	1436	0.00279
Training	Healthy	S220011398581	TP53	17	7577124	7577124	C	A	missense_variant	p.Val272Leu	1331	0.00451
Training	Healthy	S220012106898	TP53	17	7578190	7578190	T	C	missense_variant	p.Tyr220Cys	2956	0.00744
Training	Healthy	S220012341727	APC	5	112175507	112175507	C	T	stop_gained	p.Gln1406Ter	655	0.00611
Training	Healthy	S220012382793	TP53	17	7578502	7578502	A	T	missense_variant	p.Val143Glu	1431	0.00349
Training	Healthy	S220012382793	TP53	17	7578505	7578505	G	T	missense_variant	p.Pro142His	1415	0.00353
Training	Healthy	S2632008160036	TP53	17	7578263	7578263	G	A	stop_gained	p.Arg196Ter	1709	0.00293
Training	Healthy	S2632008230032	FBXW7	4	153245449	153245449	T	A	missense_variant	p.Gln581Leu	3564	0.00112
Training	Healthy	S9120200715003	TP53	17	7578461	7578461	C	T	missense_variant	p.Val157Ile	1629	0.00307
Validation	CRC	CRC0003	TP53	17	7578212	7578212	G	A	stop_gained	p.Arg213Ter	2135	0.00187
Validation	CRC	CRC0003	TP53	17	7578530	7578530	A	T	missense_variant	p.Phe134Ile	1461	0.00342
Validation	CRC	CRC0005	KRAS	12	25398281	25398281	C	T	missense_variant	p.Gly13Asp	1726	0.00232
Validation	CRC	CRC0005	APC	5	112174631	112174631	C	T	stop_gained	p.Arg1114Ter	1663	0.00421
Validation	CRC	CRC0012	TP53	17	7577548	7577548	C	T	missense_variant	p.Gly245Ser	2409	0.00208
Validation	CRC	CRC0014	FBXW7	4	153249384	153249384	C	T	missense_variant	p.Arg465His	3026	0.00165
Validation	CRC	CRC0020	KRAS	12	25398284	25398284	C	T	missense_variant	p.Gly12Asp	3397	0.00147
Validation	CRC	CRC0023	KRAS	12	25398284	25398284	C	G	missense_variant	p.Gly12Ala	2869	0.01325
Validation	CRC	CRC0023	PIK3CA	3	178936082	178936082	G	A	missense_variant	p.Glu542Lys	1425	0.01193
Validation	CRC	CRC0023	APC	5	112175751	112175752	-	T	frameshift_variant	p.Leu1488PhefsTer26	1136	0.0088
Validation	CRC	CRC0024	KRAS	12	25380276	25380276	T	C	missense_variant	p.Gln61Arg	5214	0.00269
Validation	CRC	CRC0024	APC	5	112175426	112175426	G	T	stop_gained	p.Glu1379Ter	2096	0.00286
Validation	CRC	CRC0029	KRAS	12	25398284	25398284	C	A	missense_variant	p.Gly12Val	3693	0.00162
Validation	CRC	CRC0031	TP53	17	7578190	7578190	T	C	missense_variant	p.Tyr220Cys	2602	0.00384
Validation	CRC	CRC0041	TP53	17	7578406	7578406	C	T	missense_variant	p.Arg175His	3185	0.00251
Validation	CRC	CRC0041	APC	5	112175429	112175430	-	C	frameshift_variant	p.Leu1382ThrfsTer4	1477	0.00542
Validation	CRC	CRC0045	KRAS	12	25398284	25398284	C	T	missense_variant	p.Gly12Asp	3555	0.00113
Validation	CRC	CRC0048	KRAS	12	25398284	25398284	C	T	missense_variant	p.Gly12Asp	3783	0.00661
Validation	CRC	CRC0048	TP53	17	7579393	7579400	AGGGACAG	-	frameshift_variant	p.Ser96PhefsTer50	2919	0.00308
Validation	CRC	CRC0048	APC	5	112174170	112174171	-	A	frameshift_variant	p.Asn961LysfsTer2	4301	0.00302
Validation	CRC	CRC0056	KRAS	12	25398284	25398284	C	T	missense_variant	p.Gly12Asp	1600	0.00562
Validation	CRC	CRC0056	TP53	17	7578406	7578406	C	T	missense_variant	p.Arg175His	2461	0.00366
Validation	CRC	CRC0068	KRAS	12	25398284	25398284	C	T	missense_variant	p.Gly12Asp	2157	0.05563
Validation	CRC	CRC0068	TP53	17	7578212	7578212	G	A	stop_gained	p.Arg213Ter	2639	0.00152
Validation	CRC	CRC0068	APC	5	112175639	112175639	C	T	stop_gained	p.Arg1450Ter	2828	0.03713
Validation	CRC	CRC0071	TP53	17	7577548	7577548	C	T	missense_variant	p.Gly245Ser	3353	0.00925
Validation	CRC	CRC0071	APC	5	112175323	112175324	-	GAAT	frameshift_variant	p.Ser1346Ter	1363	0.01321
Validation	CRC	CRC0076	TP53	17	7579378	7579379	-	T	stop_gained	p.Tyr103Ter	2866	0.00384
Validation	CRC	CRC0083	TP53	17	7579473	7579473	G	C	missense_variant	p.Pro72Ala	1677	0.49553
Validation	CRC	CRC0087	TP53	17	7577123	7577124	-	C	frameshift_variant	p.Val272GlyfsTer34	1387	0.03244
Validation	CRC	CRC0087	TP53	17	7578547	7578547	G	-	frameshift_variant	p.Pro128LeufsTer42	1617	0.00495
Validation	CRC	CRC0087	APC	5	112174112	112174112	G	T	stop_gained	p.Glu941Ter	1437	0.02227
Validation	CRC	CRC0087	APC	5	112175480	112175480	G	T	stop_gained	p.Glu1397Ter	2297	0.02351
Validation	CRC	CRC0093	KRAS	12	25398284	25398284	C	T	missense_variant	p.Gly12Asp	1662	0.00421
Validation	CRC	CRC0093	TP53	17	7578395	7578395	G	T	missense_variant	p.His179Asn	1508	0.00531
Validation	CRC	CRC0093	APC	5	112174597	112174597	C	A	stop_gained	p.Tyr1102Ter	959	0.00521
Validation	CRC	CRC0093	APC	5	112175951	112175952	-	A	frameshift_variant	p.Thr1556AsnfsTer3	1447	0.00622
Validation	CRC	CRC0095	APC	5	112174183	112174183	A	-	frameshift_variant	p.Asn965IlefsTer15	1275	0.00314
Validation	CRC	CRC0109	KRAS	12	25380276	25380276	T	C	missense_variant	p.Gln61Arg	2842	0.00141
Validation	CRC	CRC0113	KRAS	12	25398284	25398284	C	A	missense_variant	p.Gly12Val	2884	0.00139
Validation	CRC	CRC0113	TP53	17	7577539	7577539	G	A	missense_variant	p.Arg248Trp	2512	0.00279
Validation	CRC	CRC0118	APC	5	112175212	112175216	AAAAG	-	frameshift_variant	p.Glu1309AspfsTer4	3905	0.00282
Validation	CRC	CRC0127	TP53	17	7577121	7577121	G	A	missense_variant	p.Arg273Cys	1429	0.0028
Validation	CRC	CRC0128	TP53	17	7578457	7578457	C	T	missense_variant	p.Arg158His	1819	0.00605
Validation	CRC	CRC0128	TP53	17	7578500	7578500	G	T	missense_variant	p.Gln144Lys	1258	0.00477
Validation	CRC	CRC0131	FBXW7	4	153247289	153247289	G	A	missense_variant	p.Arg505Cys	2579	0.00271
Validation	CRC	CRC0140	KRAS	12	25378562	25378562	C	T	missense_variant	p.Ala146Thr	2221	0.00315
Validation	CRC	CRC0140	APC	5	112175378	112175378	A	T	stop_gained	p.Lys1363Ter	1527	0.00327
Validation	CRC	CRC0153	KRAS	12	25378562	25378562	C	T	missense_variant	p.Ala146Thr	1636	0.01039
Validation	CRC	CRC0153	PIK3CA	3	178922301	178922301	G	A	missense_variant	p.Arg357Gln	1749	0.01258
Validation	CRC	CRC0153	PIK3CA	3	178936082	178936082	G	A	missense_variant	p.Glu542Lys	1045	0.00957
Validation	CRC	CRC0153	APC	5	112174631	112174631	C	T	stop_gained	p.Arg1114Ter	2084	0.0096
Validation	CRC	CRC0153	APC	5	112175639	112175639	C	T	stop_gained	p.Arg1450Ter	2114	0.0175
Validation	CRC	CRC0158	TP53	17	7578208	7578217	TGTCGAAAAG	-	frameshift_variant	p.Thr211IlefsTer33	2334	0.04627
Validation	CRC	CRC0158	APC	5	112164586	112164586	C	T	stop_gained	p.Arg554Ter	1951	0.04408
Validation	CRC	CRC0160	FBXW7	4	153249384	153249384	C	A	missense_variant	p.Arg465Leu	3925	0.0028
Validation	CRC	CRC0160	BRAF	7	140453136	140453136	A	T	missense_variant	p.Val600Glu	2796	0.00465
Validation	CRC	CRC0163	TP53	17	7578416	7578416	C	-	frameshift_variant	p.Val172LeufsTer2	2028	0.01233
Validation	CRC	CRC0163	APC	5	112175630	112175630	C	-	frameshift_variant	p.Gln1447LysfsTer26	1207	0.00497
Validation	CRC	CRC0167	APC	5	112175178	112175178	C	-	frameshift_variant	p.Ala1296GlufsTer9	1057	0.00473
Validation	CRC	CRC0174	TP53	17	7577055	7577055	G	A	missense_variant	p.Pro295Ser	1875	0.5328
Validation	CRC	CRC0177	APC	5	112175235	112175235	C	G	stop_gained	p.Ser1315Ter	2048	0.00928
Validation	CRC	CRC0185	KRAS	12	25398284	25398284	C	A	missense_variant	p.Gly12Val	3163	0.00285
Validation	CRC	CRC0185	ACVR2A	2	148683686	148683686	A	-	frameshift_variant	p.Lys437ArgfsTer5	3313	0.00362
Validation	CRC	CRC0185	PIK3CA	3	178952085	178952085	A	G	missense_variant	p.His1047Arg	3238	0.00185
Validation	CRC	CRC0186	TP53	17	7577568	7577568	C	T	missense_variant	p.Cys238Tyr	1799	0.01167
Validation	CRC	CRC0186	APC	5	112175223	112175223	T	-	frameshift_variant	p.Ile1311MetfsTer10	2021	0.0094
Validation	CRC	CRC0187	KRAS	12	25398285	25398285	C	T	missense_variant	p.Gly12Ser	3979	0.00603
Validation	CRC	CRC0187	TP53	17	7576852	7576852	C	A	splice_donor_variant	.	3390	0.00501
Validation	CRC	CRC0187	APC	5	112174268	112174268	A	T	stop_gained	p.Lys993Ter	4334	0.00438
Validation	CRC	CRC0187	APC	5	112175599	112175599	T	-	frameshift_variant	p.Ser1436ArgfsTer37	1779	0.00337
Validation	CRC	CRC0193	KRAS	12	25398284	25398284	C	T	missense_variant	p.Gly12Asp	2411	0.00332
Validation	CRC	CRC0193	ACVR2A	2	148683686	148683686	A	-	frameshift_variant	p.Lys437ArgfsTer5	2599	0.00577
Validation	CRC	CRC0193	FBXW7	4	153249385	153249385	G	A	missense_variant	p.Arg465Cys	3061	0.00294
Validation	CRC	CRC0193	APC	5	112175880	112175880	A	-	frameshift_variant	p.Asn1531MetfsTer34	993	0.00504
Validation	CRC	CRC0200	FBXW7	4	153247288	153247288	C	T	missense_variant	p.Arg505His	2998	0.00133
Validation	CRC	CRC0200	APC	5	112151261	112151261	C	T	stop_gained	p.Arg302Ter	2109	0.00284
Validation	Healthy	S1792009220101	APC	5	112175912	112175912	C	T	stop_gained	p.Gln1541Ter	765	0.00523
Validation	Healthy	S220010337562	TP53	17	7579472	7579472	G	C	missense_variant	p.Pro72Arg	2882	0.01839
Validation	Healthy	S220010452059	TP53	17	7578400	7578400	G	C	missense_variant	p.Pro177Arg	4974	0.00764
Validation	Healthy	S220010454413	TP53	17	7577120	7577120	C	G	missense_variant	p.Arg273Pro	1636	0.00306
Validation	Healthy	S220011262394	TP53	17	7578520	7578520	A	T	missense_variant	p.Leu137Gln	1720	0.00465
Validation	Healthy	S220011428311	TP53	17	7577022	7577022	G	A	stop_gained	p.Arg306Ter	2580	0.00155
Validation	Healthy	S220015621926	TP53	17	7578503	7578503	C	T	missense_variant	p.Val143Met	3769	0.00822
Validation	Healthy	S2572007120139	TP53	17	7579358	7579358	C	T	missense_variant	p.Arg110His	1495	0.00401
